# Supplementary material for: Training in High-Throughput Sequencing: Common Guidelines to Enable Material Sharing, Dissemination, and Reusability
Source: PLoS Comput Biol. 2016 Jun 16;12(6):e1004937. doi: 10.1371/journal.pcbi.1004937 (PMC4910983; doi:10.1371/journal.pcbi.1004937)
Supplement: S1 Table — (XLSX) [file pcbi.1004937.s001.xlsx]

## Sheet: Sheet1
First Name	Last Name	Institute / Company	Country	Workshop Attendee	Contributor
Allegra	Via	Sapienza University	Italy	1	1
Andreas	Heger	MRC CGAT	UK	1
Andrew	Warry	University of Nottingham (ADAC)	UK	1
Anna	Poetsch	Francis Crick Institute/ Okinawa Institute of Science and Technology	UK/ Japan		1
Annette	McGrath	CSIRO	Australia	1
Anton	Enright	EMBL - EBI	UK	1
Bastian	Schiffthaler	UPSC Umeå, dept. of Plant Physiology	Sweden	1	1
Benilton	Carvalho	UNICAMP - Universidade Estadual de Campinas, Sao Paulo, Brazil	Brazil		1
Bert	Overduin	Edinburgh Genomics / The University of Edinburgh	UK	1	1
Borbala	Mifsud	LRI	UK	1	1
Charlotte	Soneson	Bioinformatics Core Facility, SIB Swiss Institute of Bioinformatics	Switzerland	1	1
Chiara	Batini	University of Leicester	UK	1	1
David	Sims	CGAT, MRC FGU, Oxford	UK	1
Eija	Korpelainen	CSC - IT Center for Science	Finland	1	1
Frederik	Coppens	VIB	Belgium	1	1
Gabriella	Rustici	University of Cambridge	UK	1	1
Hedi	Peterson	University of Tartu	Estonia	1
Jenny	Drnevich	HPCBio & Carver Biotechnology Center, University of Illinois	USA	1	1
Kate	Lee	University of Leicester	UK	1	1
Kostadima	Myrto	University of Cambridge	UK		1
Lee	Larcombe	ELIXIR UK	UK	1
Mark	Dunning	Cancer Research UK, Cambridge Institute	UK	1	1
Mark	Fernandes	Institute of Food Research	UK	1
Martijn	Herber	Hanze University of Applied Science	NL	1	1
Martin	Dahlö	SciLifeLab	Sweden	1	1
Matthew	Blades	University of Leicester	UK	1
Nicolas	Delhomme	Umeå Plant Science Center	Sweden	1	1
Priit	Adler	University of Tartu	Estonia	1
Radhika	Khetani	Harvard School of Public Health	USA	1	1
Sarah	Morgan	EMBL-EBI	UK	1
Suraj	Menon	University of Cambridge	UK	1
Tanya	Dickie	TGAC	UK	1
Ian	Roberts	University of Cambridge	UK		1
Robert	Stojnić	University of Cambridge	UK		1
Laurent	Gatto	University of Cambridge	UK		1
David	Molnar	University of Cambridge	UK		1
Sarah	Vowler	Cancer Research UK, Cambridge Institute	UK		1
Deepak	Parashar	Cancer Research UK, Cambridge Institute	UK		1
Sarah	Dawson	Cancer Research UK, Cambridge Institute	UK		1
Elizabeth	Merrell	Cancer Research UK, Cambridge Institute	UK		1
Jessica	Kirkpatrick	HPCBio & Carver Biotechnology Center, University of Illinois	USA		1
Total			41	29	28
